# Supplementary material for: SARS-CoV-2 Antigenemia as a Confounding Factor in Immunodiagnostic Assays: A Case Study
Source: Viruses. 2021 Jun 14;13(6):1143. doi: 10.3390/v13061143 (PMC8232125; doi:10.3390/v13061143)
Supplement: Supplementary file 1 [file viruses-13-01143-s001.zip]

Archive with 1 entries (1 files):
- viruses-1257540-supplementary.pdf
